# Supplementary material for: Biosensors Based on Ion-Sensitive Field-Effect Transistors for HLA and MICA Antibody Detection in Kidney Transplantation
Source: Molecules. 2022 Oct 8;27(19):6697. doi: 10.3390/molecules27196697 (PMC9572778; doi:10.3390/molecules27196697)
Supplement: Supplementary file 1 [file molecules-27-06697-s001.zip]

Archive with 1 entries (1 files):
- molecules-1952907-supplementary.pdf
